# Supplementary material for: The Effect of Route Choice in Children’s Exposure to Ultrafine Particles Whilst Walking to School
Source: Int J Environ Res Public Health. 2021 Jul 23;18(15):7808. doi: 10.3390/ijerph18157808 (PMC8345797; doi:10.3390/ijerph18157808)
Supplement: Supplementary file 1 [file ijerph-18-07808-s001.zip]

Archive with 1 entries (1 files):
- ijerph-1282499-supplementary.xlsx
