# Supplementary material for: The Effect of Route Choice in Children’s Exposure to Ultrafine Particles Whilst Walking to School
Source: Int J Environ Res Public Health. 2021 Jul 23;18(15):7808. doi: 10.3390/ijerph18157808 (PMC8345797; doi:10.3390/ijerph18157808)
Supplement: Supplementary file 1 [file ijerph-18-07808-s001.zip › ijerph-1282499-supplementary.xlsx]

## Sheet: Sheet1
Day	Route	Pollution (daily mean) (pt/cc)	Duration of spikes (sec/day)
D1	L1	79544.5	158
D2	L1	45018.6	71
D3	L1	16504.4	12
D4	L1	4654.01	0
D5	L1	13571.8	0
D6	L1	37567.6	30
D7	L1	18679.9	4
D8	L1	18769.3	45
D9	L1	16562.9	25
D10	L1	9651.54	0
D11	L1	19694.8	23
D1	L2	59408.1	57
D2	L2	26963.1	2
D3	L2	19534.3	3
D4	L2	6091.09	1
D5	L2	22302.4	33
D6	L2	39455.9	28
D7	L2	18329.1	2
D8	L2	12632.5	1
D9	L2	16108.6	18
D10	L2	11705.5	1
D11	L2	19914.9	10
D1	M	35021	0
D2	M	25395.4	1
D3	M	10560.8	0
D4	M	2168.41	0
D5	M	5536.82	0
D6	M	31850.9	6
D7	M	13441.7	0
D8	M	5848.2	0
D9	M	4152.22	0
D10	M	2645.65	0
D11	M	14025.2	0
